# Supplementary material for: Development and Validation of a New LC-MS/MS Method for Simultaneous Quantification of Ivacaftor, Tezacaftor and Elexacaftor Plasma Levels in Pediatric Cystic Fibrosis Patients
Source: Pharmaceuticals (Basel). 2025 Jul 10;18(7):1028. doi: 10.3390/ph18071028 (PMC12298270; doi:10.3390/ph18071028)
Supplement: Supplementary file 1 [file pharmaceuticals-18-01028-s001.zip]

Archive with 2 entries (2 files):
- Supplementary Figures_R1.pdf
- Supplementary Tables_R1.pdf
